# Supplementary material for: Phylogenetic Analyses Support the Monophyly of the Genus Lispe Latreille (Diptera: Muscidae) with Insights into Intrageneric Relationships
Source: Insects. 2022 Nov 3;13(11):1015. doi: 10.3390/insects13111015 (PMC9697789; doi:10.3390/insects13111015)
Supplement: Supplementary file 1 [file insects-13-01015-s001.zip]

Archive with 7 entries (6 files):
- Supplementary FigureS1.jpg
- Supplementary Table S1.xlsx
- Supplementary Table S2.xlsx
- __MACOSX/
- __MACOSX/._Supplementary FigureS1.jpg
- __MACOSX/._Supplementary Table S1.xlsx
- __MACOSX/._Supplementary Table S2.xlsx
