# Supplementary material for: Phylogenetic Analyses Support the Monophyly of the Genus Lispe Latreille (Diptera: Muscidae) with Insights into Intrageneric Relationships
Source: Insects. 2022 Nov 3;13(11):1015. doi: 10.3390/insects13111015 (PMC9697789; doi:10.3390/insects13111015)
Supplement: Supplementary file 1 [file insects-13-01015-s001.zip › Supplementary Table S1.xlsx]

## Sheet: Sheet1
Supplementary Table S1: Species used in present analyses with GenBank accession numbers. n.a.= no data; *= novel sequences generated for this study.
Numbers	Species name	GenBank accession numbers
		COIa	COIb	Cytb	CAD
1	Lispe albicorpus Shinonaga & Kano, 1989	*OP524363	n.a.	n.a.	*OP495339
2	Lispe albitarsis Stein, 1898	*OP524364	n.a.	*OP495385	*OP495340
3	Lispe apicalis Mik, 1869	*OP524366	*OP524334	*OP495387	*OP495341
4	Lispe aquamarina Shinonaga & Kano, 1983	*OP524368	n.a.	n.a.	*OP495342
5	Lispe assimilis Wiedemann, 1824	*OP524371	*OP524336	*OP495388	*OP495343
6	Lispe bengalensis (Robineau-Desvoidy, 1830)	*OP524369	*OP524337	*OP495389	*OP495344
7	Lispe caesia Meigen, 1826	*OP524372	*OP524338	*OP495390	*OP495345
8	Lispe consanguinea Loew, 1858	*OP524374	*OP524340	*OP495392	*OP495346
9	Lispe dichaeta Stein, 1913	*OP524375	*OP524341	*OP495393	*OP495347
10	Lispe dmitryi	*OP524376	n.a.	*OP495394	*OP495348
11	Lispe flavicornis (Stein, 1909)	*OP524377	*OP524342	*OP495395	*OP495349
12	Lispe flavinervis (Becker, 1904)	*OP524378	*OP524343	*OP495396	*OP495350
13	Lispe fulvitarsus (Snyder, 1949)	*OP524379	*OP524344	*OP495397	*OP495351
14	Lispe geniseta Stein, 1909	*OP524380	*OP524345	*OP495398	*OP495352
15	Lispe glabra Wiedemann, 1824	*OP524381	*OP524346	*OP495399	*OP495353
16	Lispe halophora (Becker, 1903)	*OP524382	n.a.	*OP495400	*OP495354
17	Lispe inaequalis Malloch, 1922	*OP524395	n.a.	n.a.	*OP495364
18	Lispe irvingi Curran, 1937	*OP524383	n.a.	n.a.	*OP495355
19	Lispe kowarzi Becker, 1903	*OP524384	n.a.	n.a.	*OP495356
20	Lispe leucospila (Wiedemann, 1830)	*OP524385	n.a.	*OP495401	*OP495357
21	Lispe loewi Ringdahl, 1922	*OP524386	*OP524347	*OP495402	*OP495358
22	Lispe maculata Stein, 1913	*OP524388	*OP524349	*OP495404	*OP495359
23	Lispe madagascariensis Zielke, 1972	*OP524389	n.a.	*OP495405	*OP495360
24	Lispe manicata Wiedemann, 1830	*OP524390	n.a.	*OP495406	*OP495361
25	Lispe melaleuca Loew, 1847	*OP524391	*OP524350	*OP495407	*OP495362
26	Lispe mirabilis (Stein, 1918)	*OP524392	n.a.	n.a.	*OP495363
27	Lispe neimongola Tian & Ma, 2000	*OP524397	*OP524352	*OP495411	*OP495366
28	Lispe nuba Wiedemann, 1830	*OP524400	n.a.	n.a.	*OP495367
29	Lispe odessae	*OP524402	*OP524354	*OP495415	*OP495368
30	Lispe orientalis Wiedemann, 1824	*OP524403	*OP524355	*OP495416	*OP495369
31	Lispe palawanensis Shinonaga & Kano, 1989	*OP524396	n.a.	*OP495410	*OP495365
32	Lispe pennitarsis Stein, 1918	*OP524405	*OP524357	*OP495418	*OP495370
33	Lispe pygmaea (Fallen, 1825)	*OP524406	*OP524358	*OP495419	*OP495371
34	Lispe scalaris Loew, 1847	*OP524407	n.a.	n.a.	*OP495372
35	Lispe septentrionalis Xue & Zhang, 2005	*OP524408	n.a.	*OP495420	*OP495373
36	Lispe sericipalpis (Stein, 1904)	*OP524409	*OP524359	*OP495421	*OP495374
37	Lispe serotina Wulp, 1896	*OP524410	n.a.	*OP495422	*OP495375
38	Lispe setuligera Stein, 1911	*OP524411	*OP524360	*OP495423	*OP495376
39	Lispe simonyii (Becker, 1910)	*OP524412	n.a.	n.a.	*OP495377
40	Lispe sociabilis Loew, 1862	*OP524413	n.a.	*OP495424	*OP495378
41	Lispe subbivittata Mou, 1992	*OP524414	n.a.	n.a.	*OP495379
42	Lispe superciliosa Loew ,1861	*OP524415	*OP524361	*OP495425	*OP495380
43	Lispe sydneyensis Schiner, 1868	*OP524416	n.a.	*OP495426	*OP495381
44	Lispe tentaculata (De Geer, 1776)	*OP524417	*OP524362	*OP495427	*OP495382
45	Lispe triangularis	*OP524419	n.a.	n.a.	*OP495383
46	Lispe uliginosa (Fallen, 1825)	*OP524420	n.a.	n.a.	*OP495384
47	Lispe ambigua Stein, 1913	*OP524365	*OP524333	*OP495386	n.a.
48	Lispe appendibacula Xue & Zhang, 2005	*OP524367	n.a.	n.a.	n.a.
49	Lispe cinifera (Becker, 1904)	*OP524373	*OP524339	*OP495391	n.a.
50	Lispe longicollis Meigen, 1826	*OP524387	*OP524348	*OP495403	n.a.
51	Lispe nana Macquart, 1835	*OP524393	*OP524351	*OP495408	n.a.
52	Lispe nicobarensis Schiner, 1868	*OP524398	n.a.	*OP495412	n.a.
53	Lispe nivalis Wiedemann, 1830	*OP524399	*OP524353	*OP495413	n.a.
54	Lispe nubilipennis Loew, 1873	*OP524401	n.a.	*OP495414	n.a.
55	Lispe pacifica Shinonaga & Pont, 1992	*OP524370	*OP524335	n.a.	n.a.
56	Lispe paraneo Zielke, 1972	*OP524404	*OP524356	*OP495417	n.a.
57	Lispe nasoni (Stein, 1898)	*OP524394	n.a.	*OP495409	n.a.
58	Lispe tomkovichi	*OP524418	n.a.	n.a.	n.a.
59	Fannia canicularis Linnaeus, 1761	DQ657037	n.a.	DQ657051	EF531184
60	Fannia manicata Meigen, 1826	DQ657038	n.a.	DQ657052	n.a.
61	Sarcophaga forma Blackith & Pape, 1999	GQ409363	GQ409363	GQ409430	n.a.
62	Sarcophaga arizonica Aldrich 1916	FJ025655	FJ025655	FJ025749	n.a.
63	Limnophora simulans Stein 1913	KJ510626	KJ510626	KJ510559	n.a.
64	Coenosia semifumosa Stein 1914	KJ510613	KJ510613	KJ510547	n.a.
65	Coenosia obscuricula (Rondani, 1871)	KJ510612	KJ510612	KJ510546	n.a.
66	Atherigona seticauda Malloch 1926	KJ510607	n.a.	KJ510543	n.a.
67	Atherigona theodori Hennig, 1963	KJ510608	n.a.	KJ510544	n.a.
68	Atherigona varia (Meigen, 1826)	KJ510609	n.a.	n.a.	n.a.
69	Achanthiptera rohrelliformis (Robineau-Desvoidy, 1830)	KJ510606	n.a.	KJ510542	n.a.
70	Drymeia hamata (Fallén, 1823)	FJ025609	n.a.	FJ025711	FJ025573
71	Hydrotaea cyrtoneurina (Zetterstedt, 1845)	FJ025622	n.a.	FJ025721	FJ025578
72	Thricops cunctans (Meigen, 1826)	FJ025661	n.a.	FJ025753	FJ025600
73	Musca domestica Linnaeus, 1758	AF104622	n.a.	DQ657064	FJ025591
74	Haematobosca stimulans (Meigen, 1824)	FJ025615	FJ025716	FJ025673	n.a.
75	Stomoxys calcitrans (Linnaeus, 1758)	DQ657039	DQ657053	FJ025698	n.a.
76	Gymnodia humilis Zetterstedt 1860	KJ510618	KJ510552	KJ510589	n.a.
77	Myospila meditabunda (Fabricius, 1781)	FJ025642	KJ510632	FJ025692	n.a.
78	Mydaea ancilla (Meigen, 1826)	FJ025639	FJ025737	FJ025690	n.a.
79	Phaonia angelicae (Scopoli, 1763)	KJ510637	KJ510637	KJ510570	KP161838
80	Pseudoptilolepis fulvapoda Snyder 1949	AJ879603	n.a.	n.a.	n.a.
81	Dichaetomyia bibax (Wiedemann, 1830)	KJ510615	KJ510615	KJ510549	KP161821
82	Helina evecta (Harris, 1780)	FJ025619	FJ025619	FJ025719	n.a.
83	Neomuscina instabilis Snyder 1949	KJ510634	KJ510634	n.a.	n.a.
84	Cyrtoneuropsis veniseta (Stein, 1904)	KJ510614	KJ510614	KJ510548	KP161819
