# Supplementary material for: Phylogenetic Analyses Support the Monophyly of the Genus Lispe Latreille (Diptera: Muscidae) with Insights into Intrageneric Relationships
Source: Insects. 2022 Nov 3;13(11):1015. doi: 10.3390/insects13111015 (PMC9697789; doi:10.3390/insects13111015)
Supplement: Supplementary file 1 [file insects-13-01015-s001.zip › Supplementary Table S2.xlsx]

## Sheet: Sheet1
Supplementary Table S2: Collection and DNA isolation information of species.
Species name	Preserved method	Collecting time	Sampling part	Locality	DNA isolation methods
Lispe albicorpus	pinned	2014.07.09-15	a hind leg	Papua, Indonesia	DNeasy®Blood & Tissue Kit
Lispe albitarsis	pinned	2016.06.15	a hind leg	Ottawa, Canada	DNeasy®Blood & Tissue Kit
Lispe ambigua	alcoholic	2013.07.20	a hind leg	Nyandarua, Kenya	NucleoSpin® Tissue XS
Lispe apicalis	pinned	2014.6.3	thorax	Xinjiang, China	DNeasy®Blood & Tissue Kit
Lispe appendibacula	pinned	2009.8.27	thorax	Xinjiang, China	DNeasy®Blood & Tissue Kit
Lispe aquamarina	pinned	2011.8.3	thorax	Liaoning, China	QIAamp®DNA Mico Kit
Lispe assimilis	pinned	2010.07.20-08.10	thorax	Anhui, China	DNeasy®Blood & Tissue Kit
Lispe bengalensis	alcoholic	2013.01.26-27	a hind leg	Gladstone, Australia	QIAamp®DNA Mico Kit
Lispe caesia	pinned	2014.8.12	thorax	Liaoning, China	DNeasy®Blood & Tissue Kit
Lispe cinifera	pinned	2013.6.19	thorax	Beijing, China	DNeasy®Blood & Tissue Kit
Lispe consanguinea	pinned	2013.08.22	thorax	Xinjiang, China	QIAamp®DNA Mico Kit
Lispe dichaeta	alcoholic	2013.07.20	a hind leg	Nyandarua, Kenya	QIAamp®DNA Mico Kit
Lispe dmitryi	alcoholic	2013.07.17	a hind leg	Nakuru, Kenya	QIAamp®DNA Mico Kit
Lispe flavicornis	pinned	2014.8.13	thorax	Guangdong, China	DNeasy®Blood & Tissue Kit
Lispe flavinervis	alcoholic	2013.07.24-27	a hind leg	Akmola, Kazakhstan	QIAamp®DNA Mico Kit
Lispe fulvitarsus	pinned	2015.07.15	a hind leg	Matema, Tanzania	DNeasy®Blood & Tissue Kit
Lispe geniseta	alcoholic	2014.02.19-21	a hind leg	Andhra Pradesh, India	QIAamp®DNA Mico Kit
Lispe glabra	alcoholic	2014.01.11-14	a hind leg	Orissa, India	QIAamp®DNA Mico Kit
Lispe halophora	alcoholic	2012.05.10	a hind leg	Tan-tan, Morocco	QIAamp®DNA Mico Kit
Lispe irvingi	alcoholic	2013.01.28-30	a hind leg	Kanye, Botswana	QIAamp®DNA Mico Kit
Lispe kowarzi	alcoholic	2014.01.11-14	a hind leg	Odisha, India	DNeasy®Blood & Tissue Kit
Lispe leucospila	alcoholic	2013.09.17	a hind leg	Beijing, China	DNeasy®Blood & Tissue Kit
Lispe loewi	pinned	2012.05.10	thorax	Tan-tan, Morocco	DNeasy®Blood & Tissue Kit
Lispe longicollis	pinned	2009.5.10	thorax	Beijing, China	DNeasy®Blood & Tissue Kit
Lispe maculata	alcoholic	2013.07.20	a hind leg	Nyandarua, Kenya	QIAamp®DNA Mico Kit
Lispe madagascariensis	pinned	2015.12.05	a median leg	Matema, Tanzania	DNeasy®Blood & Tissue Kit
Lispe manicata	alcoholic	2014.02.06-07	a hind leg	Selangor, Malaysia	QIAamp®DNA Mico Kit
Lispe melaleuca	pinned	2009.08.07	thorax	Xinjiang, China	DNeasy®Blood & Tissue Kit
Lispe mirabilis	pinned	2010.12.4	a hind leg	Kep, Cambodia	DNeasy®Blood & Tissue Kit
Lispe nana	alcoholic	2012.05.01-05	a hind leg	Essaouira, Morocco	QIAamp®DNA Mico Kit
Lispe nasoni	pinned	2016.02.21-22	a hind leg	La Estrelleta, Dominican Republic	DNeasy®Blood & Tissue Kit
Lispe inaequalis	alcoholic	2014.01.30-31	a hind leg	Andhra Pradesh, India	QIAamp®DNA Mico Kit
Lispe neimongola	pinned	2009.8.11	thorax	Xinjiang, China	Phenol chloroform isoamyl alcohol
Lispe nicobarensis	pinned	2014.02.19-26	thorax	Sabah, Malaysia	QIAamp®DNA Mico Kit
Lispe nivalis	alcoholic	2012.08.10	a hind leg	Oradea, Romania	QIAamp®DNA Mico Kit
Lispe nuba	pinned	2013.01.28-30	a hind leg	Kanye, Botswana	QIAamp®DNA Mico Kit
Lispe nubilipennis	alcoholic	2013.05.01	a hind leg	Kalmykia, Russia	QIAamp®DNA Mico Kit
Lispe odessae	alcoholic	2010.05.02-04	a hind leg	Astrakhan, Russia	QIAamp®DNA Mico Kit
Lispe orientalis	pinned	2013.07.22	thorax	Hubei, China	QIAamp®DNA Mico Kit
Lispe pacifica	pinned	2017.9.11	thorax	Guangdong, China	DNeasy®Blood & Tissue Kit
Lispe palawanensis	alcoholic	2016.07.31	a median leg	Hainan, China	DNeasy®Blood & Tissue Kit
Lispe paraneo	alcoholic	2013.1.28-30	a hind leg	Kanye, Botswana	QIAamp®DNA Mico Kit
Lispe pennitarsis	alcoholic	2012.07.08-13	a hind leg	Toamasina, Madagascar	QIAamp®DNA Mico Kit
Lispe pygmaea	pinned	2013.5.1	thorax	Beijing, China	Phenol chloroform isoamyl alcohol
Lispe scalaris	alcoholic	2012.05.01-05	a hind leg	Essaouira, Morocco	QIAamp®DNA Mico Kit
Lispe septentrionalis	alcoholic	2014.07.04-06	a hind leg	Primorsky, Russia	DNeasy®Blood & Tissue Kit
Lispe sericipalpis	pinned	2014.06.19	thorax	Shaanxi, China	QIAamp®DNA Mico Kit
Lispe serotina	alcoholic	2012.07.02-05	a hind leg	Missiones, Argentina	DNeasy®Blood & Tissue Kit
Lispe setuligera	alcoholic	2013.01.12-18	a hind leg	Rio Negro, Argentina	DNeasy®Blood & Tissue Kit
Lispe simonyii	alcoholic	2012.05.08	a hind leg	Gujarat, India	DNeasy®Blood & Tissue Kit
Lispe sociabilis	pinned	2016.07.23	a hind leg	Ottawa, Canada	DNeasy®Blood & Tissue Kit
Lispe subbivittata	pinned	2012.05.20-31	a hind leg	Gujarat, India	DNeasy®Blood & Tissue Kit
Lispe superciliosa	alcoholic	2014.04.02-05	a hind leg	Khabarovsk, Russia	DNeasy®Blood & Tissue Kit
Lispe sydneyensis	alcoholic	2013.02.10	a median leg	Morgan, Australia	DNeasy®Blood & Tissue Kit
Lispe tentaculata	pinned	2013.08.26	thorax	Liaoning, China	QIAamp®DNA Mico Kit
Lispe tomkovichi	alcoholic	2014.01.01-03	a hind leg	Assam, India	DNeasy®Blood & Tissue Kit
Lispe triangularis	alcoholic	2013.07.19	a hind leg	Nakuru, Kenya	DNeasy®Blood & Tissue Kit
Lispe uliginosa	alcoholic	2014.04.02-05	a hind leg	Khabarovsk, Russia	DNeasy®Blood & Tissue Kit
